# Supplementary material for: Anti-Inflammatory Activities of Euglena gracilis Extracts
Source: Microorganisms. 2021 Sep 29;9(10):2058. doi: 10.3390/microorganisms9102058 (PMC8537577; doi:10.3390/microorganisms9102058)
Supplement: Supplementary file 1 [file microorganisms-09-02058-s001.zip]

Archive with 1 entries (1 files):
- microorganisms-1367687-supplementary.pdf
